# Supplementary material for: GADL1 is a multifunctional decarboxylase with tissue-specific roles in β-alanine and carnosine production
Source: Sci Adv. 2020 Jul 17;6(29):eabb3713. doi: 10.1126/sciadv.abb3713 (PMC7367687; doi:10.1126/sciadv.abb3713)
Supplement: abb3713_Table_S2.xlsx [file abb3713_Table_S2.xlsx]

## Sheet: GO Biological Processes
													GO BIOLOGICAL PROCESSES
ENSEMBL-ID	Name	Abbr.	Log2Fold	P-value	GO:0042737	GO:0003002	GO:0045187	GO:0048512	GO:0050802	GO:0003014	GO:0007622	GO:0007389	GO:0042749	GO:0022410	GO:0009952	GO:0050795	GO:0042745	GO:1901072	GO:0030431	GO:0035270	GO:1901071	GO:0048706	GO:0035812	GO:0061140	GO:0009636	GO:0030878	GO:0046348	GO:0007623
ENSMUSG00000074340	Oviductal glycoprotein 1	Ovgp1	1.02241	0.00626654
ENSMUSG00000042096	D-amino acid oxidase	DAO	2.81571	0.000603242
ENSMUSG00000001670	Tyrosine aminotransferase	Tat	4.48277	0.0240979
ENSMUSG00000027902	Chitinase-like 6	Chil6	-4.54939	0.00405277
ENSMUSG00000005547	Cytochrome P450 (2, a, 5)	Cyp2a5	-3.99849	0.0129117
ENSMUSG00000049685	Cytochrome P450 (2, g, 1)	Cyp2g1	-3.96689	0.0314429
ENSMUSG00000074254	Cytochrome P450 (2, a, 4)	Cyp2a4	-3.19735	0.0157403
ENSMUSG00000052974	Cytochrome P450 (2, f, 2)	Cyp2f2	-2.9664	0.00242078
ENSMUSG00000040809	Chitinase-like 3	Chil3	-2.66979	9.37e-09
ENSMUSG00000009350	Myeloperoxidase	Mpo	-2.42473	6.13e-05
ENSMUSG00000074207	Alcohol dehydrogenase 1	Adh1	-1.72081	0.0144041
ENSMUSG00000031722	Haptoglobin	Hp	-1.70097	0.000128255
ENSMUSG00000043873	Chitinase-Like 5	Chil5	-1.27876	0.026652
ENSMUSG00000020423	B cell translocation gene 2	Btg2	1.11314	0.0156107
ENSMUSG00000032494	Teratocarcinoma-dervied GF1	Tdgf1	1.15841	0.0311053
ENSMUSG00000031734	Iriquois related homeobox 3	Irx3	1.29377	0.0476031
ENSMUSG00000022602	Activity regulated cytoskeletal as. protein	Arc	1.32078	0.00570121
ENSMUSG00000038765	LIM homeobox TF 1 beta	Lmx1b	1.69626	0.000362633
ENSMUSG00000028946	Hes family bHLH TF 3	Hes3	2.08486	0.0095752
ENSMUSG00000001504	Iriquois related homeobox 2	Irx2	3.72774	0.000180354
ENSMUSG00000079277	Homebox D3	Hoxd3	4.06684	0.0302765
ENSMUSG00000029844	Homebox A1	Hoxa1	4.11125	0.0314812
ENSMUSG00000026976	Paired box 8	Pax8	4.28823	0.000690982
ENSMUSG00000038692	Homeobox B4	Hoxb4	4.54487	6.87e-05
ENSMUSG00000005503	Even-skipped homeobox 1	Evx1	4.65381	0.0397173
ENSMUSG00000075394	Homeobox C4	Hoxc4	5.67058	0.00326518
ENSMUSG00000001661	Homeobox C6	Hoxc6	5.97296	0.0110995
ENSMUSG00000048763	Homeobox B3	Hoxb3	5.9864	0.000814731
ENSMUSG00000038253	Homeobox A5	Hoxa5	6.46494	0.00380371
ENSMUSG00000038700	Homeobox B5	Hoxb5	7.64949	0.00325423
ENSMUSG00000022485	Homebox C5	Hoxc5	8.25397	0.000334215
ENSMUSG00000038805	Sine oculis-related homeobox 3	Six3	-5.2308	0.000768043
ENSMUSG00000001496	NK2 homeobox 1	Nkx2-1	-3.20792	0.0207368
ENSMUSG00000029236	Neuromedin U	Nmu	1.87067	0.0376288
ENSMUSG00000028963	Urotensin 2	Uts2	2.00315	0.0082828
ENSMUSG00000021478	Dopamine receptor D1	Drd1	-2.72548	0.00267742
ENSMUSG00000022705	Dopamine receptor D3	Drd3	-2.22886	0.00429941
ENSMUSG00000032259	Dopamine receptor D2	Drd2	-2.19954	0.0140167
ENSMUSG00000020178	Adenosine A2a receptor	Adora2a	-1.81789	0.016445
ENSMUSG00000038537	Melanocortin 3-receptor	Mc3r	-2.81234	0.0271878
ENSMUSG00000029556	HNF1 homeobox A	Hnf1a	1.56326	0.0286395
ENSMUSG00000068323	SCF4, sodium bicarbonate cotransporter 5	Slc4a5	1.81497	0.018193
ENSMUSG00000028435	Aquaporin 3	Aqp3	-3.68264	0.000322503
ENSMUSG00000006269	ATPase, H+ transporting, lysosomal V1, B1	Atp6v1b1	-2.9151	0.0274069
ENSMUSG00000006574	SCF 4 (anion exchanger), member 1	Slc4a1	-2.85781	2.44e-11
ENSMUSG00000021678	coagulation factor II (thrombin) rc-like 1	F2rl1	-1.37065	0.0056065
ENSMUSG00000029546	UNC homeobox	Uncx	-1.28351	0.0314101
ENSMUSG00000066090	Insulin-like 5	Insl5	1.22353	0.0206163
ENSMUSG00000106695	Multiple endocrine neoplasia 1	Men1	1.6123	0.025042
ENSMUSG00000005836	GATA binding protein 6	Gata6	-2.45836	0.0120502
ENSMUSG00000035930	Carbohydrate sulfotransferase 4	Chst4	-2.64445	0.0191227
ENSMUSG00000020581	Anterior gradient 2	Agr2	-3.27322	0.00761264
ENSMUSG00000056973	Carboxylesterase 1D	Ces1d	-3.8723	0.0130743
ENSMUSG00000002588	Paraoxonase 1	Pon1	-3.68778	0.0290755
ENSMUSG00000032315	Cytochrome P450 (1. a, 1)	Cyp1a1	-3.07998	0.000973719
ENSMUSG00000028072	Neurotrophic tyorsine kinase, r.t 1	Ntrk1	-2.64006	0.00858534
ENSMUSG00000026822	Lipocalin 2	Lcn2	-1.93016	1.78e-05
ENSMUSG00000003477	Indolethylamine N-methyltransferase	Inmt	-1.20432	0.0400718
ENSMUSG00000020804	Arylalkylamine N-acetyltransferase	Aanat	1.36319	0.000759301
ENSMUSG00000070368	Prokineticin 1	Prok1	2.26169	0.0283976
